# Supplementary material for: Evolution of an insect immune barrier through horizontal gene transfer mediated by a parasitic wasp
Source: PLoS Genet. 2019 Mar 5;15(3):e1007998. doi: 10.1371/journal.pgen.1007998 (PMC6420030; doi:10.1371/journal.pgen.1007998)
Supplement: S1 File — Aligned potential homologue protein sequences retrieved form extensive similarity searches of complete and high-throughput genome sequence databases hosted by NCBI. (TXT) [file pgen.1007998.s004.txt]

>C_kariyai_bracovirus_AB086813.1
MLFVIIVTLFIISNVIPIRAAEEQEDQKAQLNGMQTSVYEGGNVIKTIKVQRRDTLNIVS
ESYVEQTNHADESQSSNRLRRD----LN---FDNFMKDFIK-DEIKEPFNNISNRTGSGI
SYSVQTYQRNKPIFKGNFK----GRNVVSGSLDESIGNT-F-------------------
-----------------------------------VVVQIGNTYSENSKNK---------
--------------------------------------NTKNNTENQVNTAKQNATDSQG
NSSSTNY--NSSSHIENNTLYNKGSEAYANNQTAFNRQMILSSNVFYLFLYSSMILLKYS
LF
>C_congregata_virus_Circle30_AJ632328.1
MLSITVATLLVVSNVIPRIQAEGQEERKAQHNGMQRPVYKSNSVIEALKVQKRETLNIVP
ESYLEQTNHVDKSQNGRRLRRD----LN---LSDFMPDL---SKMWSSFNATSNKTEPVI
SYGSRTYQRNN-IY-PESD----GKNVVYGSQDVQIGNT-FSD-NPNGTNVYGPIVVQEN
NDYRGKNKNAQYGASITQIGNKYPEHPGKNDIYTGVVVQNGNTYPVNPGNKTSFA-IIVN
QSNNTYPKSIENNTDALKPVIHQSGNFYPSSNDLEAGMKTKNNTER--------------
NSPFTNHDSDSSSTIERTTLYNKKSEAYAEKHTESNRQMSLSSNVFYSLLYSLIILFKYS
LF
>S_litura_LOC111362464_XM_022979136.1
MLSTTIITLLIYSNIISNIQAKDHEERNAQFDGTQIPLYKSDSVIEALKVRKRDTVKIVH
NSYVEQTNHVDELQRGKR-------------SDHFFKGN-----PFSRFDAPLNSTGLIN
YFGSRMYQTNV-SF-PPSD----GKDAVYGAVDLLIDNY-FFD-DSNVTNVYGPLVVRDG
KVYQGNNENAQYGAKVTIINNRHYGHSGNHDMYTGGIVQKGNTYSVNLKNKTSMA-MSIN
QSNNT------------------------SNNDSEGGMNTKYNTASEEGSVERNTNDSQG
NSSSTNYYSDSSSQIE-ITLHYKEKEAFADNHTEPNRQMGLSANVFYSLSYSFITLLKYS
LF
>S_littoralis_Gasmin_AYD75930
MLPITILTLLITSIIISRIQAEEHEELKAELSGMRTPAYKNDRVIEALMRQKRDTLKIVP
KSYVEQTNHVDELQRGKRLRRG----LPK--FDNFLSGL---DKKLSSHDITSNRTGLVN
YFASRLYQENV-TF-PENE----GKNDVYGSRDVQIGNT-FSD-NPNGTNVYGPILVQNN
NIYRGKNKNAQYGASITQIGNRYPEHPGINDIYTGVVVQNGNTYSVNPGNKTSFA-INVN
QSNNTYPESIENNNDALKPIIHQSGNFYPSSNDSEAGMRTKYNTESQGGSVEQNTSDSQG
NSSSTNYDSDSSSYIESTTLRYEEREAYANKHTKPNGQISLSSNVFYSLSYSFIILLKYV
QFQY
>S_exigua_BV2-5_KP406767.1
MLPITILTLLITGIIISRIQAEEHEELKAELSGMRTPAYINDRVMEALMRQKRDTLKIVP
KSYVEQTNHVDESQRGKRLRRG----LPK--FDNFLSGL---EKKLSSHYITSNRTGQVN
YFASRLYQENF-TF-PENE----GKNDVYGSRDVQIGNT-YSD-NPNGTNVYGPILVQKN
NNYRGKNKNAQYGASITQIGNRYPEHPGKNDIYTGVVVQNGNTYSVNPRNKTSFA-INVN
QSDNTYPESIENNKDALKPIIHQSGNFYPSSNDSEAGRNTKNNTESQGGSVEQNTSDSQG
NSSSTNYDSDSSSHIESTTLRYEEREAYANKHTKPNGQISLSSNVFYSLSYSFIILLKYV
QFQY
>C_congregata__virus_Circle25_AJ632326.1
MLSITVATLLVVSNVIPRIQAEEQEERKAQHNGMQRPVYKSNSVIEALKVQKRETLNIVP
ESYLEQTNLADKSQRGNRLRRD----LPK--FDNFQEGL---DKKFSSFDAPSNRTGQVN
YFASRVNQKDI-TF-SESD----GKNIVYGSQDVQIGNT-FPD-NPNGTNVYGPILVQEN
NTYQGKNENAQYGASITQIGNRYPEHPGKNDIYTGVVVQNGNTYPVNPGNKTSFA-ININ
QFNNTYPKSIENNTDALKPIIYQSGNFYPSSNDSEAGMNTKNNTKSQGGSVEQNTSDSQG
NSSSTNYDSDSSSHIESTTPHNGEREAYANKHTEPNGQISSFAR-FSVEVYLFIAFFKFT
IFDS
>C_congregata_virus_Circle19_A_AJ632321.1
MLSITVATLLVTSNAIPRIQAEEQKEQKAQLNGMRTPVYKSDHVIEALMRQKRDTINIVP
ESYVEQTNLADKSQRGNRLRRD----LPK--FDNFQEGL---DKKFSSFDAPSNRTGQVN
YFASRVNQKDI-TF-SESD----GKNIVYGSQDVQIGNT-FPD-NPNGTNVYGPILVQEN
NTYQGKNENAQYGASITQIGNRYPEHPGKNDIYTGVVVQNGNTYPVNPGNKTSFA-ININ
QFNNTYPKSIENNTDALKPIIYQSGNFYPSSNDSEAGMNTKNNTKSQGGSVEQNTSDSQG
NSSSTNYDSDSSSHIESTTPHNGEREAYANKHTEPNGQISSFAR-FSVEVYLFIAFFKFT
IFDS
>C_congregata_virus_Circle19_B_AJ632321.1
MLSITVATLLVTSNAIPRIQAEEQEEQKAQLNGMRTPVYKSDHVIEALMRQKRDTINIVP
ESYVEQTNLADKSQRGNRLRRD----LPK--FDNFQEGL---DKKFSSFDAPSNRTGQVN
YFASRVNQKDI-TF-SESD----GKKIVYGSQDVQIGNT-FPD-NPNGTNVYGPILVQEN
NTYQGKNENAQYGASITQIGNRYPEHPGKNDIYTGVVVQNGNTYPVNPGNKTLFA-ININ
QFNNTYPKSIENNTNALKPIIYQSGNFYPSSNDSEAGMNTRNKTASQGRSVEQNTSDSHG
NSSSTNY--DLSSHIENKTLYNKDREAYTSKHTVPNKQMSLFAR-FSAKVRDFIASVKSI
RLLKTQSSSKVY
>Operophtera_brumata_JTDY01004229.1
----------------XRIQAEEQEERKAPFNGTQTPVYKSDSVIEALKVQKKNTRNIVP
ESYEEQTK----SQSGNRLRRNTIYMLPNREFKFPVFNMKSHENSLKIFDAPSNKTGQFN
YLGSRTFQRNN-VYNAEND----EKPVLYGSVDVQIGNTFFSD-NSNVTNVYGPILVQEN
NTYQGKNKNAQYGASVTQIGNNYSKNPAKNDIYSGVVVQNDNTYSENPKNKTLHA-ISIN
QSNNNYPNSIENNKEALKPVIHQRGNFFPSSNDSEAGMNTKNNTEGQLDIAEQNATDSQG
NSVSTNY--DSRSHIENKTLYNKEKETYADKHTVPNKQMSLYNG-FSARLFYFIVLFKLT
IFDS
>C_vestalis_virus_Circle22_A_HQ009545.1
MSSVTILTLLIISNGISRIQAEEQEERKLQFSETQTSVYKSDSVIEALKVQKRDTFNIIP
KSYVEQTNHVGKSQSGIRLRRD----LPN--FDNFMESL---KKK---FDIPSNNTGRGI
SYGSRVYQKNN-VY-AADD----GKGAVYGSHDVHIGNT-YSG-NANGTNAYGPILVQVN
NTYRGKNNNAQYGASVTQIGNRYPEHPGKNDIYTAVVVQTGNTYSGNPGNETFPA-IIIN
QSNNTYPKSIENNKDAVKPIIHQSGNVYPSGNDSEARMNTKNNT----------------
---------------ENKTLSNEEREAYAEKHTKFNRQMSLSSNVFYSVSYSLIMLLKYS
LF
>C_plutellae_virus_CpBV-S3_DQ075355.1
MSSITILTLLIISNGISRIQAEEQGERKSQFSETQTSVYKSDSVIEALKVQKRDTLNIIP
ESYVEQTNHVGESQSGIRLRRD----LPN--FDNFMESL---EKK---FDIPSNRTGQVN
YFASRTYQSNN-VY-AAND----DKDAVYGSRDVHIGNT-YSD-NPNGTNVYGPVLVQQN
NTYRGKHKKAQYGASVTQIGNRYPEHPGKNDIYTGVVVQTDNTYSENPGNETFPA-IIIN
QSNNTYPKSIENNKDALKPIIHQSGNVYLSSNDSETRMNTKNNTETPIDSAEWNATDNQG
NSSSTNY--DSSSHKENKTLSNEEREAYAEKHTEYNGQLRLSSNVLYSFSYSLIMLLKYF
LF
>C_sesamiae_virus_25t_A_HF562922.1
MSSITILTLLITSNVISRIQAEEQEERKSQFSETQTSVYTSNRLIEALNVQKRDTLNIVS
ESYVKQKNHVGESQSGIRLRRD----LPN--FDNSRESL---EEKLRRFDIPSNKTGQIN
YFGSRTYQSNN-VY-EGID----DKDVVYGSRDVNTGNS-YSD-NPNGTNVYGPILVQQN
NTYRGKHKSAQYGASVTQIGNRYPEHPGKNDIYTGVVVQTGNTYSENPKNETFPA-IIIN
QSNNTYPKSIENNKDALKPIIHQSGNFYPSSNDSEARMNTKNNTATQINSVERNPTDNHG
NSSSTNY--NSSSHNENKTLSNEERDANTETHTQPNRQISLSFNIFYSVLYSLIILLKYS
LF
>C_vestalis_virus_Circle15_HQ009538.1
MSSITILTLLIISNGISRIQAEEQEERKSQFSETQTSVYKSDSVIEALKVQKRDTLNIIP
ESYVEQTNHVGESQSGIRLRRD----LPN--FDNFMESL---EKK---FDIPSNRTGQVN
YFASRTYQSNN-VY-AAND----DKDAVYGSRDVHIGNT-YSD-NSNGTNVYGPILVQQN
NTYRGKHKKAQYGASVTQIGNRYPEHPGKNDIYTGVVVQTDNTYSENPGNKTFPA-IIIN
QSNNTYPKSIENNKDALKPIIYQSGNVYLSSNDSEARMNTKNNTETPIDSAEWNATDNQG
NSSSTNY--DSSSHKENKTLSNEEREAYAEKHTEYNGQLRLSSNVLYSFSYSLIMLLKYF
LF
>C_vestalis_virus_c22_HQ009545.1
MLYITILTLLITSNVISRIQAKEQEERKSQFSETQTSVYESDSVIEALKVQKRDTLNIIP
ESYVEQTNHVGESRSGKRLRRD----LPN--FDNFMESL---DKK---FDIPSNRTGQVN
YFASRTYQSNN-VY-AAND----DKDAVYGSRDVHIGNT-YSD-NPNGTNVYGPILVQQN
NTYRGKHKNAQYGASVTQIGNRYPEHPGKNDIYTGVVVQTDNTYSENPGNKTFPAXXIIN
QSNNTYPKSIX-------------------------------------------------
------------------------------------------------------------
--
>C_sesamiae_virus_A_EF710643.1 no comment
MLALTILTLFITSNIISRIQAEEQEERKVQFNGTPTSEYKSDRLIEALKVQKRDTLNIVP
ESYVEQTNHVGESQSSIRQRRD----LN---LDHFIPDL---SKMSSSSNMDSTKTGGGI
SYGSQVYQKNN-VY-AADD----RNGAVYGVYDVNVGNT-YSG-NSDGTNAYGPILVQEN
NIYRGKNNNAQHGVSVTQIGNRYPEHPGKNDIYTGVVVQTGNTYSENPENETFPA-IIIN
QSNNTYPKSIENNKDALKPIIHQSGNFYPSSNDSEAKMNTKNNTATQINSVERNPTDNHG
NSSSTNY--NLSSHNENKTLSNEERDANAEKHTQPNRQMSLSSNVFYSVLYSLIILLKYS
LF---------------------------------------------
>C_sesamiae_virus_B_EF710643.1 no comment
MSSITILTLLITSNVISRIQAEEQEERKSQFSETQTSVYTSNRLIEALNVQKRDTLNIVS
ESYVKQKNHVGESQSGIRLRRD----LPN--FDNSRESLEEKLRR---FDIPSNKTGQIN
YFGSRTYQSNN-VYEGIDD-----KDVVYGSRDVNTGNS-YSD-NPNGTNVYGPILVQQN
NTYRGKHKSAQYGASVTQIGNRYPEHPGKNDIYTGVVVQTGNTYSENPKNETFPA-IIIN
QSNNTYPKSIENNKDALKPIIHQSGNFYPSSNDSEARMNTKNNTATQINSVERNPTDNHG
NSSSTNY--NSSSHNENKTLSNEERDANTETHTQPNRQISLSFNIFYSVLYSLIILLKYS
LF--------------------------------------------
>C_sesamiae_virus_C_EF710643.1 no comment
MSSITILTLLITSNVISRIQAEEQEDRKSQFSEAETSVYKSDSMIEALKVQKRDTLNIVS
ESYVKQKNHVGESQSGIRLRRD----LPN--FDNSRESLEEKLRR---FDIPSNKTGQIN
YFGSRTYQSNN-VYEGIDD-----KDVVYGSRDVNTGNS-YSD-NPNGTNVYGPILVQQN
NTYRGKHKSAQYGASVTQIGNRYPEHPGKNDIYTGVVIQTGNTYSENPENETFPA-IIIN
QSNNTYPKSIENNKDALKPIIHQSGNFYPSSNDSEARMNTKNNTATQINSVERNPTDNHG
NSSSTNY--NSSSHNENKTLSYEKRKAYASTTVTNEDATEKAASADQATSCTIIIVISIF
AVILLVILFALLKIYYVPRKATQEKDSADQTFITVDKFMTTENKT-
