# Supplementary material for: Evolution of an insect immune barrier through horizontal gene transfer mediated by a parasitic wasp
Source: PLoS Genet. 2019 Mar 5;15(3):e1007998. doi: 10.1371/journal.pgen.1007998 (PMC6420030; doi:10.1371/journal.pgen.1007998)
Supplement: S2 File — Log of the FEL analysis aimed at identifying selective pressure on Spodoptera littoralis and Spodoptera exigua sequences. The program uses a maximum-likelihood approach to infer nonsynoymous (dN) and synonymous (dS) substitution rates on a per-site basis for a given coding alignment and corresponding phylogeny. (TXT) [file pgen.1007998.s005.txt]

Analysis Description
--------------------
FEL (Fixed Effects Likelihood) estimates site-wise synonymous (&alpha;)
and non-synonymous (&beta;) rates, and uses a likelihood ratio test to
determine if beta &neq; alpha at a site. The estimates aggregate
information over all branches, so the signal is derived from pervasive
diversification or conservation. A subset of branches can be selected
for testing as well, in which case an additional (nuisance) parameter
will be inferred -- the non-synonymous rate on branches NOT selected for
testing. Multiple partitions within a NEXUS file are also supported for
recombination - aware analysis. 

- __Requirements__: in-frame codon alignment and a phylogenetic tree

- __Citation__: Not So Different After All: A Comparison of Methods for Detecting Amino
Acid Sites Under Selection (2005). _Mol Biol Evol_ 22 (5): 1208-1222

- __Written by__: Sergei L Kosakovsky Pond and Simon DW Frost

- __Contact Information__: spond@temple.edu

- __Analysis Version__: 2.00


####Choose Genetic Code

1. [**Universal**] Universal code. (Genebank transl_table=1).
2. [**Vertebrate mtDNA**] Vertebrate mitochondrial DNA code. (Genebank transl_table=2).
3. [**Yeast mtDNA**] Yeast mitochondrial DNA code. (Genebank transl_table=3).
4. [**Mold/Protozoan mtDNA**] Mold, Protozoan and Coelenterate mitochondrial DNA and the Mycloplasma/Spiroplasma code. (Genebank transl_table=4).
5. [**Invertebrate mtDNA**] Invertebrate mitochondrial DNA code. (Genebank transl_table=5).
6. [**Ciliate Nuclear**] Ciliate, Dasycladacean and Hexamita Nuclear code. (Genebank transl_table=6).
7. [**Echinoderm mtDNA**] Echinoderm mitochondrial DNA code. (Genebank transl_table=9).
8. [**Euplotid Nuclear**] Euplotid Nuclear code. (Genebank transl_table=10).
9. [**Alt. Yeast Nuclear**] Alternative Yeast Nuclear code. (Genebank transl_table=12).
10. [**Ascidian mtDNA**] Ascidian mitochondrial DNA code. (Genebank transl_table=13).
11. [**Flatworm mtDNA**] Flatworm mitochondrial DNA code. (Genebank transl_table=14).
12. [**Blepharisma Nuclear**] Blepharisma Nuclear code. (Genebank transl_table=15).
13. [**Chlorophycean mtDNA**] Chlorophycean Mitochondrial Code (transl_table=16).
14. [**Trematode mtDNA**] Trematode Mitochondrial Code (transl_table=21).
15. [**Scenedesmus obliquus mtDNA**] Scenedesmus obliquus mitochondrial Code (transl_table=22).
16. [**Thraustochytrium mtDNA**] Thraustochytrium Mitochondrial Code (transl_table=23).
17. [**Pterobranchia mtDNA**] Pterobranchia Mitochondrial Code (transl_table=24).
18. [**SR1 and Gracilibacteria**] Candidate Division SR1 and Gracilibacteria Code (transl_table=25).
19. [**Pachysolen Nuclear**] Pachysolen tannophilus Nuclear Code (transl_table=26).

>Please choose an option (or press q to cancel selection):

>Select a coding sequence alignment file (`/home/datamonkey/datamonkey-js-server/production/app/fel/../../.hyphy/res//TemplateBatchFiles/SelectionAnalyses/`) 

>Please select a tree file for the data: (`/home/datamonkey/datamonkey-js-server/production/app/fel/../../.hyphy/res//TemplateBatchFiles/SelectionAnalyses/`) 
>Loaded a multiple sequence alignment with **3** sequences, **346** codons, and **1** partitions from `/home/datamonkey/datamonkey-js-server/production/app/fel/output/5bfedc673feafb13311f9a7c`


####Choose the set of branches to test for selection

1. [**All**] Include all branches in the analysis
2. [**Internal**] Include all internal branches in the analysis
3. [**Leaves**] Include all leaf branches in the analysis
4. [**Unlabeled branches**] Set of 1 unlabeled branches
5. [**FG**] Set FG with 2 branches

>Please choose an option (or press q to cancel selection):

####Use synonymous rate variation? Strongly recommended YES for selection inference.

1. [**Yes**] [Recommended] Consider synonymous rate variation (dS varies across sites).
2. [**No**] Ignore synonymous rate variation (dS := 1 at each site).

>Please choose an option (or press q to cancel selection):Yes

>Select the p-value threshold to use when testing for selection (permissible range = [0,1], default value = 0.1): 

### Branches to include in the FEL analysis
Selected 2 branches to include in FEL calculations: `S_LITTORALIS, S_EXIGUA`


### Obtaining branch lengths and nucleotide substitution biases under the nucleotide GTR model
* Log(L) = -2064.02, AIC-c =  4150.13 (11 estimated parameters)

### Obtaining the global omega estimate based on relative GTR branch lengths and nucleotide substitution biases
* Log(L) = -2091.20, AIC-c =  4221.14 (19 estimated parameters)
* non-synonymous/synonymous rate ratio for *background* = 10000.0000
* non-synonymous/synonymous rate ratio for *test* =   0.1335

### Improving branch lengths, nucleotide substitution biases, and global dN/dS ratios under a full codon model
* Log(L) = -2091.20
* non-synonymous/synonymous rate ratio for *background* = 10000.0000
* non-synonymous/synonymous rate ratio for *test* =   0.1335

### For partition 1 these sites are significant at p <=0.1

|     Codon      |   Partition    |     alpha      |      beta      |      LRT       |Selection detected?|
|:--------------:|:--------------:|:--------------:|:--------------:|:--------------:|:-----------------:|
|       3        |       1        |       11.039   |        0.000   |        3.645   |  Neg. p = 0.0562  |
|       4        |       1        |       13.270   |        0.000   |        4.726   |  Neg. p = 0.0297  |
|       5        |       1        |       11.038   |        0.000   |        3.887   |  Neg. p = 0.0487  |
|       9        |       1        |       23.410   |        0.000   |        5.215   |  Neg. p = 0.0224  |
|       10       |       1        |        9.997   |        0.000   |        4.742   |  Neg. p = 0.0294  |
|       37       |       1        |       11.039   |        0.000   |        4.614   |  Neg. p = 0.0317  |
|       38       |       1        |    10000.000   |        0.000   |        6.016   |  Neg. p = 0.0142  |
|       47       |       1        |       11.038   |        0.000   |        4.410   |  Neg. p = 0.0357  |
|       59       |       1        |     8708.486   |        0.000   |        7.318   |  Neg. p = 0.0068  |
|       70       |       1        |      224.484   |        0.000   |        6.009   |  Neg. p = 0.0142  |
|       92       |       1        |       11.038   |        0.000   |        4.669   |  Neg. p = 0.0307  |
|      198       |       1        |       11.038   |        0.000   |        4.669   |  Neg. p = 0.0307  |
|      104       |       1        |       22.796   |        0.000   |        5.471   |  Neg. p = 0.0193  |
|      106       |       1        |       29.961   |        0.000   |        7.136   |  Neg. p = 0.0076  |
|      133       |       1        |       22.797   |        0.000   |        6.112   |  Neg. p = 0.0134  |
|      168       |       1        |        9.118   |        0.000   |        3.005   |  Neg. p = 0.0830  |
|      172       |       1        |       47.504   |        0.000   |        2.940   |  Neg. p = 0.0864  |
|      205       |       1        |      667.591   |        0.000   |        4.886   |  Neg. p = 0.0271  |
|      215       |       1        |       11.039   |        0.000   |        3.888   |  Neg. p = 0.0486  |
|      252       |       1        |       11.038   |        0.000   |        4.474   |  Neg. p = 0.0344  |
|      253       |       1        |     3894.983   |        0.000   |        6.052   |  Neg. p = 0.0139  |
|      270       |       1        |     7293.741   |        0.000   |        8.408   |  Neg. p = 0.0037  |
|      306       |       1        |     1132.944   |        0.000   |        7.106   |  Neg. p = 0.0077  |
|      309       |       1        |    10000.000   |        0.000   |        9.523   |  Neg. p = 0.0020  |
|      324       |       1        |      178.085   |        0.000   |        4.418   |  Neg. p = 0.0356  |
|      339       |       1        |       10.203   |        0.000   |        3.926   |  Neg. p = 0.0475  |
